# Supplementary material for: Profound loss of neprilysin accompanied by decreased levels of neuropeptides and increased CRP in ulcerative colitis
Source: PLoS One. 2017 Dec 12;12(12):e0189526. doi: 10.1371/journal.pone.0189526 (PMC5726735; doi:10.1371/journal.pone.0189526)
Supplement: S2 Dataset — (XLSX) [file pone.0189526.s003.xlsx]

## Sheet: Database
ptnumber	Age	Agegroup	Gender	Colitis	Subtype	History	Hemoglobin	WBCcount	Sedimentation	Sedimpos	CRP	CRPpos	ALT	Creatinine	SPneuAct	SPtisAct	SPneuNorm	SPtisNorm	VIPneuAct	VIPtisAct	VIPneuNorm	VIPtisNorm	CGRPneuAct	CGRPtisAct	CGRPneuNorm	CGRPtisNorm	CD10ActCells	CD10ActInt	CD10NormCells	CD10NormInt
Patient #		Age groups								Sedimentation positivity		CRP positivity			Substance P-Neuronal-active site	SP-Non-neuronal-active site	SP-Non-neuronal-healthy site	SP-Non-neuronal-healthy site	VIP-Neuronal-active site	VIP-Non-neuronal-active site	VIP-Non-neuronal-healthy site	VIP-Non-neuronal-healthy site	CGRP-Neuronal-active site	CGRP-Non-neuronal-active site	CGRP-Non-neuronal-healthy site	CGRP-Non-neuronal-healthy site	Percent of staining - active site	Staining intensity - active site	Percent of staining - healthy site	Staining intensity - healthy site
17	27	1	F	Colitis	Distal	New diagnosis	10.4	6880	45	positive	0.14	negative	14	0.6	9.46418	22.649	11.6855	23.3023	0.0545825	1.30359	0.238064	2.52604	0	0.0552078	0	0.352855	1	2	1	1
8	32	1	F	Colitis	Distal	New diagnosis	11.5	9600	38	positive	1	positive	10	0.5	1.00753	0.295164	0.220254	0.0757942	0.370116	0.383657	0.595448	0.0611309	0.0186111	3.3806	0.00412662	0.676211	0	0	2	3
18	38	1	M	Colitis	Distal	New diagnosis	14.4	6140	15	negative	0.07	negative	11	0.8	24.1899	29.6291	13.8245	17.6772	1.23313	1.01301	8.97889	1.68714	0.0303291	0	0.0167574	0	1	1	2	1
22	33	1	M	Colitis	Distal	New diagnosis	14	9990	8	negative	0.2	negative	16	0.7	6.81366	17.1888	17.8444	23.0048	1.1885	2.79331	49.6471	74.7849	0	0	0.0675302	0	0	0	1	2
1	38	1	F	Colitis	Distal	Reactivation	12.4	11640	2	negative	0.1	negative	19	0.8	16.8788	7.48844	5.66554	3.25409	7.00173	7.45981	9.09752	8.34931	25.0783	13.1386	9.09403	5.51441	0	0	2	2
2	31	1	F	Colitis	Distal	Reactivation	11.3	5260	21	negative	0.2	negative	16	0.6	7.22557	12.7037	40.9446	7.74169	0.655638	0.393377	8.7725	0.990661	1.25078	3.11535	0.0600292	1.48218	0	0	2	3
5	21	1	F	Colitis	Distal	Reactivation	11.2	7260	30	positive	0.26	negative	14	0.6	6.87422	3.50727	0.550307	0.32005	6.95452	1.59633	2.09742	0.498056	0.172279	0.0495119	0.00755225	2.50808	0	0	2	2
3	23	1	F	Colitis	Distal	Reactivation	11.6	8400	32	positive	3	positive	19	0.6	2.71565	0.559535	1.30399	0.282763	0.20046	0.437703	0.830445	0.394294	0	4.97525	0.0560425	1.3611	0	0	2	1
6	35	1	F	Colitis	Distal	Reactivation	11.5	6240	23	positive	1.1	positive	16	0.5	1.61963	0.645246	2.02639	1.0716	2.52456	1.8588	8.01301	1.13201	1.08771	0.347668	1.56044	9.22065	0	0	2	1
14	37	1	M	Colitis	Distal	Reactivation	13.4	13070	20	positive	0.39	negative	20	0.6	4.44389	0.740674	0.486007	0.368242	0	0.819322	2.93246	0.517738	0.244827	1.49137	0.504345	3.47675	0	0	2	1
12	32	1	M	Colitis	Distal	Reactivation	6.6	9600	58	positive	1.1	positive	25	0.8	1.51214	0.224952	2.2686	0.658663	0.687303	0.60679	0.0197261	4.34174	0	1.71344	0.00222593	1.21141	0	0	2	1
23	45	2	F	Colitis	Distal	New diagnosis	12	8740	12	negative	0.1	negative	12	0.6	14.5283	22.5621	8.02177	12.409	9.77228	3.27499	11.3083	1.81389	0	0	0.393559	0	0	0	1	1
28	62	2	F	Colitis	Distal	New diagnosis	12	6330	7	negative	0.07	negative	11	0.6	7.59983	16.6128	24.313	30.1171	0.137135	0.847958	2.03556	15.7983	0.0206609	0	0	0.494182	1	1	1	3
21	56	2	M	Colitis	Distal	New diagnosis	15	9700	13	negative	0.2	negative	21	0.8	21.286	30.5284	34.1696	37.5335	5.2451	1.73812	15.2906	33.3473	0.071718	0.0158009	0.0569543	0	0	0	1	2
27	57	2	M	Colitis	Distal	New diagnosis	13.3	8940	2	negative	0.02	negative	22	0.7	2.30288	1.26297	11.5005	1.98439	0.737728	0.527528	3.59489	0.258388	0.0334922	0.0323569	0.965249	1.94223	0	0	2	2
30	70	2	M	Colitis	Distal	New diagnosis	14	4700	11	negative	0.3	negative	27	1	5.09442	19.4756	13.3406	36.9922	6.5648	0.220719	16.5791	9.00382	0	0	1.01848	0	1	2	2	2
7	54	2	M	Colitis	Distal	New diagnosis	15	8600	6	negative	0.8	positive	23	0.9	12.1691	0.848313	1.66839	0.382193	0.975153	1.63333	0.301074	0.110943	0.0473605	2.80037	0	3.25135	0	0	2	3
13	52	2	M	Colitis	Distal	New diagnosis	13.1	7080	18	negative	0.7	positive	23	0.8	3.64557	0.765095	2.95408	0.468034	0.0710014	0.35983	1.28506	3.00777	0.0331271	0.573418	0.0304565	2.83847	1	1	2	1
15	43	2	M	Colitis	Distal	New diagnosis	13	7500	17	negative	0.6	positive	17	0.7	2.97557	5.43548	16.8023	5.65358	0	0.0788386	1.42029	7.56905	0.118772	1.54974	0.0644099	0.374635	0	0	2	1
19	53	2	M	Colitis	Distal	New diagnosis	13	9500	28	negative	0.8	positive	18	0.6	18.2452	27.9659	24.6406	29.2371	15.72	2.8964	21.0689	4.65873	0.0805674	0.0866252	0.106863	0	0	0	1	1
20	70	2	M	Colitis	Distal	New diagnosis	12.6	11850	15	negative	1.2	positive	31	1	12.2727	8.06449	23.1729	31.1905	9.11319	0.556457	58.8893	9.26196	0	0.144687	0.0536797	0.0288401	0	0	1	1
10	57	2	M	Colitis	Distal	New diagnosis	12.2	6690	30	positive	5.1	positive	16	0.8	3.71613	0.485643	1.34696	0.512854	1.62681	1.62987	0.509629	1.64404	0.00563823	1.48086	0.566851	91.127	0	0	1	2
11	45	2	M	Colitis	Distal	New diagnosis	14.2	4870	33	positive	3.1	positive	19	0.9	1.98855	0.41368	3.65453	0.357641	0.316963	0.922863	1.88476	1.89366	0.861818	3.68197	0.00435328	2.80476	0	0	2	1
29	64	2	F	Colitis	Distal	Reactivation	13	7040	11	negative	0.01	negative	17	0.6	5.36276	24.039	9.00754	20.5336	13.0333	5.60541	9.39693	15.3139	0.241888	0	0.0490412	0.00527623	2	1	2	2
24	53	2	M	Colitis	Distal	Reactivation	16.3	8340	9	negative	0.3	negative	34	0.8	0.98696	0.345962	0.798601	0.25855	0.627528	1.48047	0.536635	1.20886	0.000526465	2.60277	6.57144e-05	2.0141	0	0	2	3
25	54	2	M	Colitis	Distal	Reactivation	15.8	8860	2	negative	0.07	negative	60	0.8	3.44884	0.782126	2.96753	0.795446	0.748818	4.53495	2.97824	2.89189	0.0238389	3.32216	0.48168	2.37414	2	1	2	3
16	44	2	M	Colitis	Distal	Reactivation	13.1	10670	21	negative	2.3	positive	16	0.7	10.3735	19.7664	21.4074	12.8013	0.369015	2.27528	0.369015	2.27528	0.0153011	6.90976	0.294829	4.77682	0	0	2	2
4	50	2	M	Colitis	Distal	Reactivation	11.7	7520	40	positive	0.1	negative	26	0.5	1.72574	0.412271	7.34945	0.513954	0.0254767	0.389904	2.10354	0.808542	0.0392524	2.92273	0.434837	6.87859	0	0	2	2
26	56	2	M	Colitis	Distal	Reactivation	16.5	12840	29	positive	0.4	negative	23	0.8	1.83878	0.471026	2.68899	0.352648	0	0.0309697	0.963558	2.59157	0.25077	0	0.0108662	0	0	0	1	2
9	48	2	M	Colitis	Distal	Reactivation	13.6	6210	27	positive	0.8	positive	15	1	26.4212	3.51492	2.58623	0.806139	5.01871	6.65713	4.63079	5.27642	0.578559	5.73093	2.01239	4.83459	1	1	2	1
49	20	1	F	Colitis	Pancolitis	New diagnosis	10.3	5220	15	positive	0.4	negative	9	0.6	2.65911	1.82654			2.32713	0.406791			0.0261197	11.171			0	0
42	39	1	F	Colitis	Pancolitis	New diagnosis	12.2	8590	79	positive	1.7	positive	13	0.9	1.70834	2.76834			4.99645	1.29367			8.47513	0.284681			0	0
70	28	1	M	Colitis	Pancolitis	New diagnosis	12	7840	9	negative	1.7	positive	11	1	6.51186	20.5498			18.0776	1.60238			0.322127	0			1	1
66	25	1	M	Colitis	Pancolitis	New diagnosis	11.6	7480	45	positive	2.2	positive	24	0.8	8.89324	25.1045			0.192034	0.97121			0	0.0165801			1	1
68	26	1	M	Colitis	Pancolitis	New diagnosis	14	12100	13	positive	1.6	positive	21	1	5.59761	2.88031			12.8617	11.7016			1.24256	0.783673			0	0
71	23	1	M	Colitis	Pancolitis	New diagnosis	13	12000	41	positive	14	positive	19	0.8	6.31716	22.478			9.6688	11.4736			0.0665115	0			0	0
53	24	1	F	Colitis	Pancolitis	Reactivation	10.8	8420	19	negative	2.8	positive	11	0.4	13.0167	10.8439			0	1.83451			0.0153242	4.61569			0	0
58	29	1	F	Colitis	Pancolitis	Reactivation	13.4	9210	2	negative	0.7	positive	9	0.7	17.8056	19.9423			31.9385	35.5657			0	0			0	0
62	29	1	F	Colitis	Pancolitis	Reactivation	9.9	5600	24	positive	0.15	negative	13	0.6	10.9348	18.1533			0.352498	0.870077			0.0840175	0			2	1
72	38	1	F	Colitis	Pancolitis	Reactivation	12	10410	30	positive	0.4	negative	16	0.7	9.03345	4.01796			15.4395	0.760309			0	0			0	0
40	31	1	F	Colitis	Pancolitis	Reactivation	11.7	9100	98	positive	3.5	positive	9	0.6	1.76576	2.26844			3.10092	0.792011			5.16673	1.86107			0	0
44	39	1	F	Colitis	Pancolitis	Reactivation	11.8	10560	44	positive	3	positive	11	0.6	2.09765	0.684068			0.0156373	0.477706			0	4.57165			0	0
61	36	1	F	Colitis	Pancolitis	Reactivation	13.6	13050	44	positive	3.8	positive	6	0.7	10.2889	18.2729			0.0353297	2.60141			0	0			2	1
33	21	1	M	Colitis	Pancolitis	Reactivation	9.3	6040	10	negative	1.7	positive	5	0.7	1.69195	0.842866			2.56824	15.5272			0.0187045	5.6658			0	0
38	38	1	M	Colitis	Pancolitis	Reactivation	14.5	7690	19	positive	0.1	negative	34	1	3.92093	0.676802			0.568908	3.41416			0	4.31878			2	1
31	26	1	M	Colitis	Pancolitis	Reactivation	13.4	6220	38	positive	0.6	positive	10	0.7	8.7897	0.811352			0.379672	1.09433			0.0258855	2.22566			0	0
34	38	1	M	Colitis	Pancolitis	Reactivation	14.3	11250	51	positive	1.8	positive	12	0.7	1.87831	0.677303			2.0723	1.30026			0.0118808	4.15226			0	0
39	19	1	M	Colitis	Pancolitis	Reactivation	10.4	10420	87	positive	14.5	positive	14	0.7	2.25872	4.28868			2.31414	0.533271			2.05613	0.0258855			0	0
45	22	1	M	Colitis	Pancolitis	Reactivation	12.5	10000	66	positive	6.2	positive	9	0.6	0.948284	0.345962			0.199715	0.330169			0.0300935	2.23553			0	0
46	38	1	M	Colitis	Pancolitis	Reactivation	8.7	8810	80	positive	0.6	positive	24	0.8	0.639053	0.204701			0.403195	0.0989695			3.74817	1.86433			0	0
65	26	1	M	Colitis	Pancolitis	Reactivation	12	9180	32	positive	2.9	positive	12	0.8	5.59266	13.044			1.4557	1.40413			0	0			1	1
32	70	2	F	Colitis	Pancolitis	New diagnosis	8.6	11190	60	positive	14.6	positive	16	0.6	3.12857	1.43482			3.63346	0.618469			1.05504	4.91882			0	0
43	46	2	F	Colitis	Pancolitis	New diagnosis	9.5	15290	79	positive	6.8	positive	18	0.5	0.768827	0.252351			3.74917	0.528213			2.02938	1.85903			0	0
69	54	2	F	Colitis	Pancolitis	New diagnosis	9	8470	41	positive	6.5	positive	14	0.6	3.6511	12.9131			11.8065	2.29885			0.0606903	0.0618557			0	0
51	69	2	M	Colitis	Pancolitis	New diagnosis	12	9960	32	negative	1.4	positive	12	0.9	9.245	8.29742			0.26836	0.0272161			0.0188398	3.9441			0	0
52	42	2	M	Colitis	Pancolitis	New diagnosis	10.5	8700	44	positive	0.03	negative	12	0.7	6.70343	16.1472			0	2.84559			0.604146	0.0508623			0	0
50	46	2	M	Colitis	Pancolitis	New diagnosis	9	11700	54	positive	1.5	positive	19	0.7	3.59505	7.64127			0.228233	0			0.211048	0.172382			0	0
55	47	2	F	Colitis	Pancolitis	Reactivation	12.5	7360	26	negative	0.2	negative	14	0.7	4.10988	1.1666			0	0.0188357			0.0271656	4.76299			1	2
56	40	2	F	Colitis	Pancolitis	Reactivation	13.4	9210	2	negative	0.7	positive	9	0.7	5.22061	1.33727			3.76898	1.49223			0.235672	0.0070849			0	0
35	52	2	F	Colitis	Pancolitis	Reactivation	13.4	5040	31	positive	0.4	negative	29	0.6	146.495	12.0805			0	1.89751			3.47307	52.0553			1	1
36	53	2	F	Colitis	Pancolitis	Reactivation	12.9	6510	44	positive	0.04	negative	21	0.6	4.81862	1.78463			10.6145	8.17272			1.29321	14.6944			1	1
60	40	2	F	Colitis	Pancolitis	Reactivation	6.8	9160	47	positive	0.07	negative	13	0.5	8.67133	26.4141			39.2311	0.507703			0.0343087	0.0482182			1	2
54	43	2	F	Colitis	Pancolitis	Reactivation	8.8	4940	49	positive	5.1	positive	7	0.6	1.91412	1.19018			0	1.77194			0.317181	7.14195			0	0
57	42	2	F	Colitis	Pancolitis	Reactivation	12	12720	45	positive	7.6	positive	6	1	3.27424	0.864727			0.0991928	0.212207			1.09078	2.43746			0	0
63	65	2	F	Colitis	Pancolitis	Reactivation	10.7	3800	57	positive	0.9	positive	5	0.5	7.59983	13.7536			17.2969	0.33648			0.0152494	0			2	1
64	56	2	M	Colitis	Pancolitis	Reactivation	15	12300	8	negative	0.2	negative	16	0.7	15.8829	22.4777			17.0561	0.602711			0.28472	0			1	1
37	65	2	M	Colitis	Pancolitis	Reactivation	11.8	6000	70	positive	0.8	positive	8	1	2.19747	2.05428			1.64314	0.463031			0	1.45703			0	0
41	65	2	M	Colitis	Pancolitis	Reactivation	10.8	12260	120	positive	9.1	positive	12	0.9	3.47049	1.94879			3.36367	0.587026			0.0493035	17.4388			0	0
47	49	2	M	Colitis	Pancolitis	Reactivation	13.4	9540	62	positive	5	positive	13	0.6	1.77749	0.357089			1.7062	4.65816			0.122481	1.7677			1	1
48	40	2	M	Colitis	Pancolitis	Reactivation	14.2	25430	89	positive	12.9	positive	46	0.7	10.7796	1.44843			5.97545	1.53657			1.74128	8.81801			0	0
59	65	2	M	Colitis	Pancolitis	Reactivation	10.4	5670	48	positive	5.9	positive	24	1	15.7237	28.9705			2.05721e-06	37.0587			0.0839817	0			0	0
67	48	2	M	Colitis	Pancolitis	Reactivation	13	9290	54	positive	0.7	positive	13	0.9	6.08002	18.7019			0.190135	7.52807			0.00274697	0			2	1
77	32	1	F	Control	Control	Control	13.1	5730	14	negative	0.02	negative	13	0.5	6.96523	1.34467	6.96523	1.34467	2.73695	5.58391	2.73695	5.58391	0.118693	1.19746	0.118693	1.19746	2	3	2	3
79	34	1	F	Control	Control	Control	13	7310	16	negative	0.2	negative	19	0.7	1.29516	0.326704	1.29516	0.326704	5.62146	2.53511	5.62146	2.53511	0.177157	2.07324	0.177157	2.07324	2	2	2	2
97	31	1	F	Control	Control	Control	13.5	7600	5	negative	0.1	negative	14	0.6	12.616	27.4484	12.616	27.4484	145.102	1.39617	145.102	1.39617	0.0130083	0.103908	0.0130083	0.103908	1	1	1	1
75	39	1	F	Control	Control	Control	12.2	10580	42	positive	0.2	negative	12	0.6	10.9313	1.72708	10.9313	1.72708	9.39036	4.30615	9.39036	4.30615	0	0.0376525	0	0.0376525	2	2	2	2
90	35	1	F	Control	Control	Control	9.7	9600	30	positive	0.5	negative	15	0.6	1.98469	2.32825	1.98469	2.32825	0.383336	6.89468	0.383336	6.89468	7.19129	4.41648	7.19129	4.41648	2	1	2	1
89	24	1	M	Control	Control	Control	15	8960	6	negative	0.2	negative	13	0.9	2.96941	1.15513	2.96941	1.15513	6.12632	4.12495	6.12632	4.12495	0.212598	1.6164	0.212598	1.6164	2	2	2	2
98	21	1	M	Control	Control	Control	13.2	5850	4	negative	0.02	negative	12	0.9	10.328	14.502	10.328	14.502	0.950133	7.11098	0.950133	7.11098	0	0.0503506	0	0.0503506	2	2	2	2
99	35	1	M	Control	Control	Control	13.8	7130	18	negative	0.2	negative	27	0.8	21.3433	19.5251	21.3433	19.5251	79.0994	21.4892	79.0994	21.4892	0.0491366	0.0258253	0.0491366	0.0258253	2	2	2	2
78	50	2	F	Control	Control	Control	12.7	5690	17	negative	0.2	negative	24	0.7	4.45741	0.359271	4.45741	0.359271	1.36126	2.77943	1.36126	2.77943	0	1.51012	0	1.51012	2	2	2	2
80	64	2	F	Control	Control	Control	14.7	8750	17	negative	0.4	negative	19	0.7	2.1592	0.701564	2.1592	0.701564	25.1301	0.227701	25.1301	0.227701	3.39196	6.50386	3.39196	6.50386	1	1	1	1
82	46	2	F	Control	Control	Control	13.3	7110	4	negative	0.1	negative	12	0.6	16.57	43.7455	16.57	43.7455	5.27701	11.4939	5.27701	11.4939	0.0633423	17.2778	0.0633423	17.2778	2	3	2	3
84	80	2	F	Control	Control	Control	11.9	5380	3	negative	0.06	negative	23	1	27.9227	16.1159	27.9227	16.1159	2.71657	7.27993	2.71657	7.27993	0	8.36617	0	8.36617	2	1	2	1
86	42	2	F	Control	Control	Control	14.7	7360	2	negative	0.1	negative	24	0.6	10.4285	1.90928	10.4285	1.90928	24.3513	0.0285397	24.3513	0.0285397	1.12238	13.4784	1.12238	13.4784	2	3	2	3
87	69	2	F	Control	Control	Control	12.4	5090	11	negative	0.2	negative	20	0.7	14.7411	1.12519	14.7411	1.12519	2.94485	0.533595	2.94485	0.533595	0.00023769	4.25678	0.00023769	4.25678	2	2	2	2
88	54	2	F	Control	Control	Control	13.5	10320	36	negative	0.1	negative	13	0.9	7.26264	0.73843	7.26264	0.73843	0.549812	0.882308	0.549812	0.882308	0.305189	4.93343	0.305189	4.93343	2	1	2	1
92	51	2	F	Control	Control	Control	14.9	6580	13	negative	0.2	negative	10	0.7	8.99598	27.3297	8.99598	27.3297	14.2712	2.66946	14.2712	2.66946	0	0	0	0	1	1	1	1
94	46	2	F	Control	Control	Control	14.2	8710	18	negative	0.4	negative	9	0.7	8.72821	10.4214	8.72821	10.4214	11.526	1.07828	11.526	1.07828	0.046866	0	0.046866	0	0	0	0	0
76	54	2	F	Control	Control	Control	10.7	6900	52	positive	0.2	negative	9	0.7	11.5654	2.94229	11.5654	2.94229	13.617	3.44874	13.617	3.44874	2.3846	1.83394	2.3846	1.83394	1	3	1	3
91	41	2	F	Control	Control	Control	11.4	6760	41	positive	0.08	negative	23	0.7	50.2321	1.90586	50.2321	1.90586	23.3277	0.943386	23.3277	0.943386	1.06865	3.27655	1.06865	3.27655	2	3	2	3
73	63	2	M	Control	Control	Control	11.1	6990	25	negative	0.1	negative	21	0.9	8.89284	1.26414	8.89284	1.26414	5.0643	1.93523	5.0643	1.93523	0.0227137	2.76685	0.0227137	2.76685	2	3	2	3
74	52	2	M	Control	Control	Control	13.2	9460	12	negative	0.01	negative	18	0.6	10.9443	2.17315	10.9443	2.17315	27.8162	0.443876	27.8162	0.443876	0.108802	5.41601	0.108802	5.41601	2	2	2	2
81	69	2	M	Control	Control	Control	15.2	7390	22	negative	0.1	negative	7	1.1	3.06427	0.555757	3.06427	0.555757	7.50857	2.34966	7.50857	2.34966	0.424598	5.13954	0.424598	5.13954	1	1	1	1
83	70	2	M	Control	Control	Control	11.9	6070	10	negative	0.02	negative	14	1	17.9133	27.4864	17.9133	27.4864	0	3.5116	0	3.5116	0.299371	5.4347	0.299371	5.4347	2	2	2	2
85	55	2	M	Control	Control	Control	15.4	8840	5	negative	0.1	negative	13	1	22.8601	6.48257	22.8601	6.48257	1.24632	1.38671	1.24632	1.38671	8.07388	8.29564	8.07388	8.29564	2	2	2	2
93	65	2	M	Control	Control	Control	14.7	4850	10	negative	0.1	negative	21	0.8	11.1434	26.7003	11.1434	26.7003	0.855119	4.8451	0.855119	4.8451	0	0.0720494	0	0.0720494	1	1	1	1
96	69	2	M	Control	Control	Control	13.8	5460	9	negative	0.08	negative	13	0.7	11.5479	6.11461	11.5479	6.11461	33.6922	0.564288	33.6922	0.564288	0.0478095	0.0362254	0.0478095	0.0362254	1	1	1	1
95	57	2	M	Control	Control	Control	11.8	7350	60	positive	0.5	negative	15	0.6	8.09683	13.9863	8.09683	13.9863	8.71122	0.755975	8.71122	0.755975	0.0286035	0.0438885	0.0286035	0.0438885	1	1	1	1
